# Supplementary material for: Genomic Prediction in Local Breeds: The Rendena Cattle as a Case Study
Source: Animals (Basel). 2021 Jun 18;11(6):1815. doi: 10.3390/ani11061815 (PMC8234894; doi:10.3390/ani11061815)
Supplement: Supplementary file 1 [file animals-11-01815-s001.zip]

Archive with 1 entries (1 files):
- animals-1255463-SI.pdf
